# Supplementary material for: A Systematic Review on the Advancements in Remote Sensing and Proximity Tools for Grapevine Disease Detection
Source: Sensors (Basel). 2024 Dec 21;24(24):8172. doi: 10.3390/s24248172 (PMC11679221; doi:10.3390/s24248172)
Supplement: Supplementary file 1 [file sensors-24-08172-s001.zip]

Archive with 1 entries (1 files):
- sensors-3379141-supplementary.pdf
